# Supplementary material for: Genome-Wide Identification and Analysis of the MADS-Box Gene Family in Theobroma cacao
Source: Genes (Basel). 2021 Nov 15;12(11):1799. doi: 10.3390/genes12111799 (PMC8622960; doi:10.3390/genes12111799)
Supplement: Supplementary file 1 [file genes-12-01799-s001.zip]

Archive with 4 entries (3 files):
- genes-1439884-supplementary/Supplementary Files/
- genes-1439884-supplementary/Supplementary Files/Supplementary File1-MADS-box seguences.pep.fasta
- genes-1439884-supplementary/Supplementary Files/Supplementary File2-Sequence logos for the conserved motifs of Theobroma cacao MADS-box domain proteins.xlsx
- genes-1439884-supplementary/Supplementary Files/Supplementary File3-Predicted cis-elements in MADS-boxs promoters.jpg
