# Supplementary material for: Genome-Wide Identification and Analysis of the MADS-Box Gene Family in Theobroma cacao
Source: Genes (Basel). 2021 Nov 15;12(11):1799. doi: 10.3390/genes12111799 (PMC8622960; doi:10.3390/genes12111799)
Supplement: Supplementary file 1 [file genes-12-01799-s001.zip › genes-1439884-supplementary/Supplementary Files/Supplementary File2-Sequence logos for the conserved motifs of Theobroma cacao MADS-box domain proteins.xlsx]

## Sheet: Sheet1
Motif	E-value	Sites	Width(aa)	Log Likelihood Ratio	Logo
1	3.4e-2106	67	50	6438
2	5.4e-487	47	43	2380
3	5.5e-198	12	41	1049
4	1.7e-124	40	15	854
5	7.8e-085	7	50	744
6	1.5e-048	29	21	696
7	1.3e-057	16	21	564
8	3.0e-041	11	21	439
9	1.2e-023	3	49	379
10	1.2e-017	5	11	161
